# Supplementary material for: Rotatum of light
Source: Sci Adv. 2025 Apr 11;11(15):eadr9092. doi: 10.1126/sciadv.adr9092 (PMC11988407; doi:10.1126/sciadv.adr9092)
Supplement: Supplementary file 2 — Movies S1 to S4 [file sciadv.adr9092_movies_s1_to_s4.zip]

Archive with 4 entries (4 files):
- adr9092_movie_s1.mp4
- adr9092_movie_s2.mp4
- adr9092_movie_s3.mp4
- adr9092_movie_s4.mp4
